# Supplementary material for: Glyphosate Induces Liver Macrophage Pyroptosis via Mitochondrial Damage-Mediated cGAS-STING Activation
Source: Toxics. 2026 May 25;14(6):461. doi: 10.3390/toxics14060461 (PMC13306997; doi:10.3390/toxics14060461)
Supplement: Supplementary file 1 [file toxics-14-00461-s001.zip]

Archive with 1 entries (1 files):
- toxics-4270158-supplementary.pdf
